# Supplementary material for: Integrative Analysis of Cytokine and Lipidomics Datasets Following Mild Traumatic Brain Injury in Rats
Source: Metabolites. 2024 Feb 21;14(3):133. doi: 10.3390/metabo14030133 (PMC10972386; doi:10.3390/metabo14030133)
Supplement: Supplementary file 1 [file metabolites-14-00133-s001.zip]

Archive with 1 entries (1 files):
- metabolites-2865155-supplementary.pdf
